# Supplementary material for: Transcription-induced supercoiling explains formation of self-interacting chromatin domains in S. pombe
Source: Nucleic Acids Res. 2017 Aug 11;45(17):9850–9. doi: 10.1093/nar/gkx716 (PMC5622301; doi:10.1093/nar/gkx716)
Supplement: Supplementary Data [file gkx716_supp.zip]

Archive with 2 entries (2 files):
- nar-01875-n-2017-File006.pdf
- nar-01875-n-2017-File007.mov
